# Supplementary material for: Two-Dimensional Covalent Organic Frameworks with Carbazole-Embedded Frameworks Facilitate Photocatalytic and Electrocatalytic Processes
Source: Molecules. 2024 Oct 26;29(21):5071. doi: 10.3390/molecules29215071 (PMC11547665; doi:10.3390/molecules29215071)
Supplement: Supplementary file 1 [file molecules-29-05071-s001.zip]

Archive with 1 entries (1 files):
- molecules-3262200-supplementary.pdf
